# Supplementary material for: Complexity of the Genetics and Clinical Presentation of Spinocerebellar Ataxia 17
Source: Front Cell Neurosci. 2018 Nov 23;12:429. doi: 10.3389/fncel.2018.00429 (PMC6265347; doi:10.3389/fncel.2018.00429)
Supplement: TABLE S3 — Fragment and sequence analysis of SCA17 alleles in four patients in an Italian cohort. SCA17 alleles were sized by fragment analysis and subsequently sequenced at the Institute of Translational Pharmacology, Rome. Interestingly, two of these patients, G31 and G32, lack the final (CAA/CAG) Domain V interruption which is observed in all clones from the United Kingdom cohort bar one. These patients also had a later age at disease onset for their expanded allele size, compared to patients with similar sized alleles (#4, 51 repeats, 21 years; #9, 52 repeats, 45 years). [file Table_3.XLSX]

## Sheet: Rome Sequences
Patient ID	Age at Onset	Fragment Sized		Sequence Sized		Repeat sequence configuration
		Normal	Expanded	Normal	Expanded	Normal	Expanded
E34	54	31	43	31	42	(CAG)3(CAA)3(CAG)9(CAA)(CAG)(CAA)(CAG)11(CAA)(CAG)	(CAG)3 (CAA)3 (CAG)9 CAA CAG CAA (CAG)22 CAA CAG
G31	55-57	38	51	38	51	(CAG)3(CAA)3(CAG)9(CAA)(CAG)(CAA)(CAG)18(CAA)(CAG)	(CAG)3 (CAA)3(CAG)45
G32	55-57	37	52	37	52	(CAG)3(CAA)3(CAG)9(CAA)(CAG)(CAA)(CAG)17(CAA)(CAG)	(CAG)3 (CAA)3(CAG)46
J12	71	36	43	36	43	(CAG)3(CAA)3(CAG)9(CAA)(CAG)(CAA)(CAG)16(CAA)(CAG)	(CAG)3 (CAA)3 (CAG)9 CAA CAG CAA (CAG)23 CAA CAG
